# Supplementary material for: Expression of Concern: Hyaluronan Hybrid Cooperative Complexes as a Novel Frontier for Cellular Bioprocesses Re-Activation
Source: PLoS One. 2024 Apr 10;19(4):e0302213. doi: 10.1371/journal.pone.0302213 (PMC11006135; doi:10.1371/journal.pone.0302213)
Supplement: S1 File — (ZIP) [file pone.0302213.s001.zip]

Archive with 12 entries (12 files):
- Copia di Copia di fig 3-4_response.pdf
- Copia di excel figure 2.a and 2.b_originalData.pdf
- fig 3-4_response_25_3_24_colI.pdf
- fig 3-4_response_25_3_24_colIII.pdf
- fig 3-4_response_25_3_24_colIV.pdf
- fig 3-4_response_25_3_24_colVII.pdf
- fig 3-4_response_25_3_24_el.pdf
- figura 1_rawdata_rheology25_3_24.pdf
- FIGURA6/CTR.tif
- FIGURA6/HHA.tif
- FIGURA6/HL-HA.tif
- FIGURA6/LHA.tif
