# Supplementary material for: Expression of Concern: Hyaluronan Hybrid Cooperative Complexes as a Novel Frontier for Cellular Bioprocesses Re-Activation
Source: PLoS One. 2024 Apr 10;19(4):e0302213. doi: 10.1371/journal.pone.0302213 (PMC11006135; doi:10.1371/journal.pone.0302213)
Supplement: S2 File — (ZIP) [file pone.0302213.s002.zip]

Archive with 49 entries (41 files):
- FIGURA11/CTR/
- FIGURA11/CTR/dapi_20x.tif
- FIGURA11/CTR/fitc_20x.tif
- FIGURA11/CTR/Miscelato_t.tif
- FIGURA11/CTR/tritc_20x_2.tif
- FIGURA11/H L-HA/
- FIGURA11/H L-HA/DAPI_TESS.tif
- FIGURA11/H L-HA/FITC_TESS.tif
- FIGURA11/H L-HA/Miscelato_TESS.tif
- FIGURA11/H L-HA/TESS_TRITC.tif
- FIGURA11/HHA/
- FIGURA11/HHA/dapi_t_20x.tif
- FIGURA11/HHA/Miscelato 1.tif
- FIGURA11/HHA/tess_20x.tif
- FIGURA11/HHA/tessuto_20x.tif
- FIGURA11/LHA/
- FIGURA11/LHA/DAPI_TESS_1.tif
- FIGURA11/LHA/FITC_TESS_1.tif
- FIGURA11/LHA/Miscelato_TESS_1.tif
- FIGURA11/LHA/TRITC_TESS_1.tif
- FIGURA7/CTR.tif
- FIGURA7/H L-HA.tif
- FIGURA7/HHA.tif
- FIGURA7/LHA.tif
- FIGURA8/CTR.tif
- FIGURA8/H L-HA.tif
- FIGURA8/HHA.tif
- FIGURA8/LHA.tif
- FIGURA9/ctr/
- FIGURA9/ctr/dapi_40x.tif
- FIGURA9/ctr/els_40x.tif
- FIGURA9/ctr/Miscelato_40x.tif
- FIGURA9/ctr/tritc_40x.tif
- FIGURA9/HHA/
- FIGURA9/HHA/dapi.tif
- FIGURA9/HHA/els.tif
- FIGURA9/HHA/miscelato_40x.tif
- FIGURA9/HHA/miscelato_40x_con b.tif
- FIGURA9/HHA/tritc.tif
- FIGURA9/LHA/
- FIGURA9/LHA/dapi_2_40x.tif
- FIGURA9/LHA/els_2_40x.tif
- FIGURA9/LHA/Miscelato_2_40x.tif
- FIGURA9/LHA/tritc_2_40x.tif
- FIGURA9/PROFHILO/
- FIGURA9/PROFHILO/dapi_40x.tif
- FIGURA9/PROFHILO/els_40x.tif
- FIGURA9/PROFHILO/Miscelato40x.tif
- FIGURA9/PROFHILO/tritc_40x.tif
